# Supplementary material for: Freezing of Gait in Parkinson’s Disease Patients Treated with Bilateral Subthalamic Nucleus Deep Brain Stimulation: A Long-Term Overview
Source: Biomedicines. 2022 Sep 7;10(9):2214. doi: 10.3390/biomedicines10092214 (PMC9496255; doi:10.3390/biomedicines10092214)
Supplement: Supplementary file 1 [file biomedicines-10-02214-s001.zip]

Archive with 1 entries (1 files):
- biomedicines-1867925-supplementary.pdf
